# Supplementary material for: Putative role of HLA polymorphism among a Brazilian HTLV-1-associated myelopathy/tropical spastic paraparesis (HAM/TSP) population
Source: Sci Rep. 2023 May 11;13:7659. doi: 10.1038/s41598-023-34757-w (PMC10173239; doi:10.1038/s41598-023-34757-w)
Supplement: Supplementary file 3 — Supplementary Information 3. [file 41598_2023_34757_MOESM3_ESM.xlsx]

## Sheet: Plan1
Supplemental Table S4 - The complete HLA-A~B~C haplotypes in Assymptomatic patients								Supplementary Table S5 - The complete HLA-A~B~C haplotypes in HAM/TSP patients
				Locus								Locus
No.	A~C~B	Frequency	n	A	B	C		No.	A~C~B	Frequency	n	A	B	C
1	A02~C04~B35	0.035537	10.7322	A02	B35	C04		1	A24~C04~B35	0.034014	10.0001	A24	B35	C04
2	A29~C16~B44	0.018898	5.7072	A29	B44	C16		2	A01~C07~B08	0.017007	5.00006	A01	B08	C07
3	A24~C04~B35	0.016556	4.99991	A24	B35	C04		3	A02~C04~B15	0.017007	5.00006	A02	B15	C04
4	A01~C07~B08	0.013245	3.99999	A01	B08	C07		4	A02~C07~B15	0.011905	3.50007	A02	B15	C07
5	A01~C04~B35	0.013245	3.99999	A01	B35	C04		5	A02~C03~B44	0.013605	3.99987	A02	B44	C03
6	A02~C05~B44	0.013245	3.99999	A02	B44	C05		6	A03~C07~B07	0.013605	3.99987	A03	B07	C07
7	A68~C04~B44	0.013245	3.99999	A68	B44	C04		7	A24~C03~B53	0.013605	3.99987	A24	B53	C03
8	A02~C14~B51	0.013245	3.99999	A02	B51	C14		8	A26~C12~B38	0.013605	3.99987	A26	B38	C12
9	A68~C07~B07	0.013245	3.99999	A68	B07	C07		9	A68~C03~B15	0.013605	3.99987	A68	B15	C03
10	A68~C07~B07	0.013245	3.99999	A68	B07	C07		10	A68~C07~B15	0.011905	3.50007	A68	B15	C07
11	A01~C07~B15	0.009934	3.00007	A01	B15	C07		11	A01~C04~B42	0.010204	2.99998	A01	B42	C04
12	A02~C03~B15	0.009934	3.00007	A02	B15	C03		12	A01~C07~B57	0.010204	2.99998	A01	B57	C07
13	A23~C04~B35	0.009934	3.00007	A23	B35	C04		13	A02~C05~B18	0.010204	2.99998	A02	B18	C05
14	A02~C12~B40	0.009934	3.00007	A02	B40	C12		14	A02~C06~B50	0.010204	2.99998	A02	B50	C06
15	A02~C04~B53	0.009934	3.00007	A02	B53	C04		15	A02~C02~B51	0.010204	2.99998	A02	B51	C02
16	A03~C08~B14	0.009934	3.00007	A03	B14	C08		16	A02~C14~B51	0.010204	2.99998	A02	B51	C14
17	A03~C03~B15	0.009934	3.00007	A03	B15	C03		17	A03~C06~B53	0.010204	2.99998	A03	B53	C06
18	A29~C04~B35	0.009934	3.00007	A29	B35	C04		18	A11~C04~B35	0.010204	2.99998	A11	B35	C04
19	A30~C07~B08	0.009934	3.00007	A30	B08	C07		19	A23~C07~B35	0.010204	2.99998	A23	B35	C07
20	A30~C08~B14	0.009934	3.00007	A30	B14	C08		20	A23~C03~B58	0.010204	2.99998	A23	B58	C03
21	A30~C06~B58	0.009934	3.00007	A30	B58	C06		21	A24~C03~B15	0.010204	2.99998	A24	B15	C03
22	A01~C06~B57	0.006623	2.00015	A01	B57	C06		22	A29~C07~B58	0.010204	2.99998	A29	B58	C07
23	A01~C06~B81	0.006623	2.00015	A01	B81	C06		23	A30~C04~B15	0.010204	2.99998	A30	B15	C04
24	A02~C04~B15	0.006623	2.00015	A02	B15	C04		24	A31~C04~B51	0.010204	2.99998	A31	B51	C04
25	A02~C07~B15	0.006623	2.00015	A02	B15	C07		25	A68~C07~B08	0.010204	2.99998	A68	B08	C07
26	A02~C12~B18	0.006623	2.00015	A02	B18	C12		26	A68~C04~B40	0.010204	2.99998	A68	B40	C04
27	A02~C02~B42	0.006623	2.00015	A02	B42	C02		27	A01~C06~B57	0.006803	2.00008	A01	B57	C06
28	A02~C02~B51	0.006623	2.00015	A02	B51	C02		28	A02~C16~B42	0.006803	2.00008	A02	B42	C16
29	A03~C07~B07	0.006623	2.00015	A03	B07	C07		29	A02~C07~B49	0.006803	2.00008	A02	B49	C07
30	A03~C07~B18	0.006623	2.00015	A03	B18	C07		30	A02~C07~B50	0.006803	2.00008	A02	B50	C07
31	A03~C07~B57	0.006623	2.00015	A03	B57	C07		31	A02~C12~B52	0.006803	2.00008	A02	B52	C12
32	A11~C07~B07	0.006623	2.00015	A11	B07	C07		32	A02~C07~B58	0.006803	2.00008	A02	B58	C07
33	A11~C04~B51	0.006623	2.00015	A11	B51	C04		33	A03~C08~B14	0.006803	2.00008	A03	B14	C08
34	A23~C07~B58	0.006623	2.00015	A23	B58	C07		34	A03~C02~B18	0.006803	2.00008	A03	B18	C02
35	A24~C06~B13	0.006623	2.00015	A24	B13	C06		35	A03~C04~B58	0.006803	2.00008	A03	B58	C04
36	A24~C01~B15	0.006623	2.00015	A24	B15	C01		36	A11~C07~B08	0.006803	2.00008	A11	B08	C07
37	A24~C12~B15	0.006623	2.00015	A24	B15	C12		37	A11~C16~B44	0.006803	2.00008	A11	B44	C16
38	A29~C04~B37	0.006623	2.00015	A29	B37	C04		38	A11~C06~B50	0.006803	2.00008	A11	B50	C06
39	A24~C02~B27	0.006623	2.00015	A24	B27	C02		39	A11~C04~B51	0.006803	2.00008	A11	B51	C04
40	A24~C03~B35	0.006623	2.00015	A24	B35	C03		40	A11~C07~B53	0.006803	2.00008	A11	B53	C07
41	A24~C07~B40	0.006623	2.00015	A24	B40	C07		41	A23~C04~B14	0.006803	2.00008	A23	B14	C04
42	A24~C04~B44	0.006623	2.00015	A24	B44	C04		42	A23~C02~B27	0.006803	2.00008	A23	B27	C02
43	A24~C04~B53	0.006623	2.00015	A24	B53	C04		43	A23~C06~B45	0.006803	2.00008	A23	B45	C06
44	A24~C06~B57	0.006623	2.00015	A24	B57	C06		44	A24~C07~B18	0.006803	2.00008	A24	B18	C07
45	A26~C12~B38	0.006623	2.00015	A26	B38	C12		45	A24~C02~B44	0.006803	2.00008	A24	B44	C02
46	A30~C02~B42	0.006623	2.00015	A30	B42	C02		46	A24~C03~B48	0.006803	2.00008	A24	B48	C03
47	A30~C07~B58	0.006623	2.00015	A30	B58	C07		47	A24~C06~B57	0.006803	2.00008	A24	B57	C06
48	A30~C06~B45	0.006623	2.00015	A30	B45	C06		48	A31~C03~B40	0.006803	2.00008	A31	B40	C03
49	A31~C04~B35	0.00751	2.26802	A31	B35	C04		49	A32~C08~B14	0.006803	2.00008	A32	B14	C08
50	A31~C03~B40	0.006623	2.00015	A31	B40	C03		50	A32~C14~B51	0.006803	2.00008	A32	B51	C14
51	A31~C07~B52	0.006623	2.00015	A31	B52	C07		51	A68~C07~B07	0.006803	2.00008	A68	B07	C07
52	A33~C02~B44	0.006623	2.00015	A33	B44	C02		52	A68~C04~B53	0.006803	2.00008	A68	B53	C04
53	A36~C04~B53	0.006623	2.00015	A36	B53	C04		53	A68~C07~B57	0.006803	2.00008	A68	B57	C07
54	A66~C06~B57	0.006623	2.00015	A66	B57	C06		54	A68~C06~B58	0.006803	2.00008	A68	B58	C06
55	A68~C05~B44	0.006623	2.00015	A68	B44	C05		55	A01~C07~B07	0.003401	0.999894	A01	B07	C07
56	A74~C07~B15	0.006623	2.00015	A74	B15	C07		56	A01~C12~B18	0.003401	0.999894	A01	B18	C12
57	A01~C02~B44	0.003311	0.999922	A01	B44	C02		57	A01~C12~B27	0.003401	0.999894	A01	B27	C12
58	A01~C03~B44	0.003311	0.999922	A01	B44	C03		58	A01~C08~B38	0.003401	0.999894	A01	B38	C08
59	A01~C15~B49	0.003311	0.999922	A01	B49	C15		59	A01~C16~B38	0.003401	0.999894	A01	B38	C16
60	A01~C07~B51	0.003311	0.999922	A01	B51	C07		60	A01~C05~B39	0.003401	0.999894	A01	B39	C05
61	A01~C15~B53	0.003311	0.999922	A01	B53	C15		61	A01~C01~B40	0.003401	0.999894	A01	B40	C01
62	A02~C06~B07	0.003311	0.999922	A02	B07	C06		62	A01~C06~B53	0.003401	0.999894	A01	B53	C06
63	A02~C07~B07	0.004199	1.2681	A02	B07	C07		63	A01~C02~B81	0.003401	0.999894	A01	B81	C02
64	A02~C05~B08	0.003311	0.999922	A02	B08	C05		64	A02~C07~B08	0.003401	0.999894	A02	B08	C07
65	A02~C08~B14	0.003311	0.999922	A02	B14	C08		65	A02~C04~B14	0.003401	0.999894	A02	B14	C04
66	A02~C12~B14	0.003311	0.999922	A02	B14	C12		66	A02~C07~B18	0.003401	0.999894	A02	B18	C07
67	A02~C08~B27	0.003311	0.999922	A02	B27	C08		67	A02~C01~B27	0.003401	0.999894	A02	B27	C01
68	A02~C14~B35	0.003311	0.999922	A02	B35	C14		68	A02~C04~B35	0.005102	1.49999	A02	B35	C04
69	A02~C12~B38	0.003311	0.999922	A02	B38	C12		69	A02~C08~B35	0.003401	0.999894	A02	B35	C08
70	A02~C07~B40	0.003311	0.999922	A02	B40	C07		70	A02~C15~B35	0.003401	0.999894	A02	B35	C15
71	A02~C17~B42	0.003311	0.999922	A02	B42	C17		71	A02~C02~B40	0.003401	0.999894	A02	B40	C02
72	A02~C04~B44	0.003311	0.999922	A02	B44	C04		72	A02~C03~B40	0.003401	0.999894	A02	B40	C03
73	A02~C16~B44	0.004281	1.29286	A02	B44	C16		73	A02~C07~B44	0.003401	0.999894	A02	B44	C07
74	A02~C04~B48	0.003311	0.999922	A02	B48	C04		74	A02~C16~B45	0.003401	0.999894	A02	B45	C16
75	A02~C06~B49	0.003311	0.999922	A02	B49	C06		75	A02~C07~B48	0.003401	0.999894	A02	B48	C07
76	A02~C01~B50	0.003311	0.999922	A02	B50	C01		76	A02~C07~B51	0.003401	0.999894	A02	B51	C07
77	A02~C06~B50	0.003311	0.999922	A02	B50	C06		77	A02~C15~B51	0.003401	0.999894	A02	B51	C15
78	A02~C15~B51	0.002341	0.706982	A02	B51	C15		78	A02~C03~B52	0.003401	0.999894	A02	B52	C03
79	A02~C16~B51	0.003311	0.999922	A02	B51	C16		79	A02~C15~B52	0.003401	0.999894	A02	B52	C15
80	A02~C03~B57	0.003311	0.999922	A02	B57	C03		80	A02~C02~B57	0.003401	0.999894	A02	B57	C02
81	A02~C06~B58	0.003311	0.999922	A02	B58	C06		81	A02~C16~B58	0.003401	0.999894	A02	B58	C16
82	A02~C03~B82	0.003311	0.999922	A02	B82	C03		82	A02~C03~B82	0.003401	0.999894	A02	B82	C03
83	A03~C07~B08	0.003311	0.999922	A03	B08	C07		83	A03~C02~B07	0.003401	0.999894	A03	B07	C02
84	A03~C02~B15	0.003311	0.999922	A03	B15	C02		84	A03~C12~B08	0.003401	0.999894	A03	B08	C12
85	A03~C04~B15	0.003311	0.999922	A03	B15	C04		85	A03~C02~B15	0.003401	0.999894	A03	B15	C02
86	A03~C15~B15	0.003311	0.999922	A03	B15	C15		86	A03~C04~B15	0.003401	0.999894	A03	B15	C04
87	A03~C15~B27	0.003311	0.999922	A03	B27	C15		87	A03~C16~B15	0.003401	0.999894	A03	B15	C16
88	A03~C06~B37	0.003311	0.999922	A03	B37	C06		88	A03~C04~B35	0.003401	0.999894	A03	B35	C04
89	A03~C17~B42	0.003311	0.999922	A03	B42	C17		89	A03~C07~B35	0.003401	0.999894	A03	B35	C07
90	A03~C07~B44	0.003311	0.999922	A03	B44	C07		90	A03~C07~B39	0.003401	0.999894	A03	B39	C07
91	A03~C03~B45	0.003311	0.999922	A03	B45	C03		91	A03~C06~B45	0.003401	0.999894	A03	B45	C06
92	A03~C02~B48	0.003311	0.999922	A03	B48	C02		92	A03~C07~B49	0.003401	0.999894	A03	B49	C07
93	A03~C12~B51	0.003311	0.999922	A03	B51	C12		93	A03~C15~B49	0.003401	0.999894	A03	B49	C15
94	A03~C15~B51	0.003311	0.999922	A03	B51	C15		94	A03~C04~B53	0.003401	0.999894	A03	B53	C04
95	A03~C16~B51	0.003311	0.999922	A03	B51	C16		95	A03~C06~B57	0.003401	0.999894	A03	B57	C06
96	A03~C07~B52	0.003311	0.999922	A03	B52	C07		96	A03~C16~B58	0.003401	0.999894	A03	B58	C16
97	A03~C12~B53	0.003311	0.999922	A03	B53	C12		97	A03~C03~B82	0.003401	0.999894	A03	B82	C03
98	A11~C04~B08	0.003311	0.999922	A11	B08	C04		98	A11~C07~B07	0.003401	0.999894	A11	B07	C07
99	A11~C08~B15	0.003311	0.999922	A11	B15	C08		99	A11~C16~B15	0.003401	0.999894	A11	B15	C16
100	A11~C02~B35	0.003311	0.999922	A11	B35	C02		100	A11~C17~B15	0.003401	0.999894	A11	B15	C17
101	A11~C04~B40	0.003311	0.999922	A11	B40	C04		101	A11~C05~B18	0.003401	0.999894	A11	B18	C05
102	A11~C07~B41	0.003311	0.999922	A11	B41	C07		102	A11~C01~B27	0.003401	0.999894	A11	B27	C01
103	A11~C16~B44	0.003311	0.999922	A11	B44	C16		103	A11~C02~B27	0.003401	0.999894	A11	B27	C02
104	A11~C07~B47	0.003311	0.999922	A11	B47	C07		104	A11~C03~B35	0.003401	0.999894	A11	B35	C03
105	A11~C07~B49	0.003311	0.999922	A11	B49	C07		105	A11~C12~B35	0.003401	0.999894	A11	B35	C12
106	A11~C12~B52	0.003311	0.999922	A11	B52	C12		106	A11~C08~B38	0.003401	0.999894	A11	B38	C08
107	A11~C03~B53	0.003311	0.999922	A11	B53	C03		107	A11~C15~B38	0.003401	0.999894	A11	B38	C15
108	A11~C03~B55	0.003311	0.999922	A11	B55	C03		108	A11~C03~B40	0.003401	0.999894	A11	B40	C03
109	A11~C03~B58	0.003311	0.999922	A11	B58	C03		109	A11~C12~B44	0.003401	0.999894	A11	B44	C12
110	A23~C03~B07	0.003311	0.999922	A23	B07	C03		110	A11~C05~B58	0.003401	0.999894	A11	B58	C05
111	A23~C02~B15	0.003311	0.999922	A23	B15	C02		111	A23~C08~B13	0.003401	0.999894	A23	B13	C08
112	A23~C03~B15	0.003311	0.999922	A23	B15	C03		112	A23~C03~B14	0.003401	0.999894	A23	B14	C03
113	A23~C06~B18	0.003311	0.999922	A23	B18	C06		113	A23~C03~B35	0.003401	0.999894	A23	B35	C03
114	A23~C15~B27	0.003311	0.999922	A23	B27	C15		114	A23~C05~B41	0.003401	0.999894	A23	B41	C05
115	A23~C03~B35	0.003311	0.999922	A23	B35	C03		115	A23~C02~B44	0.003401	0.999894	A23	B44	C02
116	A23~C02~B41	0.003311	0.999922	A23	B41	C02		116	A23~C02~B48	0.003401	0.999894	A23	B48	C02
117	A23~C02~B48	0.003311	0.999922	A23	B48	C02		117	A23~C16~B50	0.003401	0.999894	A23	B50	C16
118	A23~C07~B49	0.003311	0.999922	A23	B49	C07		118	A23~C16~B52	0.003401	0.999894	A23	B52	C16
119	A23~C06~B51	0.003311	0.999922	A23	B51	C06		119	A24~C07~B15	0.003401	0.999894	A24	B15	C07
120	A23~C08~B57	0.003311	0.999922	A23	B57	C08		120	A24~C12~B18	0.003401	0.999894	A24	B18	C12
121	A23~C04~B81	0.003311	0.999922	A23	B81	C04		121	A24~C16~B18	0.003401	0.999894	A24	B18	C16
122	A24~C16~B07	0.003311	0.999922	A24	B07	C16		122	A24~C04~B27	0.003401	0.999894	A24	B27	C04
123	A24~C03~B15	0.003311	0.999922	A24	B15	C03		123	A24~C06~B39	0.003401	0.999894	A24	B39	C06
124	A24~C08~B15	0.003311	0.999922	A24	B15	C08		124	A24~C07~B49	0.003401	0.999894	A24	B49	C07
125	A24~C01~B18	0.003311	0.999922	A24	B18	C01		125	A24~C07~B51	0.003401	0.999894	A24	B51	C07
126	A24~C12~B18	0.003311	0.999922	A24	B18	C12		126	A24~C12~B51	0.003401	0.999894	A24	B51	C12
127	A24~C03~B39	0.003311	0.999922	A24	B39	C03		127	A24~C15~B58	0.003401	0.999894	A24	B58	C15
128	A24~C03~B42	0.003311	0.999922	A24	B42	C03		128	A26~C15~B40	0.003401	0.999894	A26	B40	C15
129	A24~C01~B44	0.003311	0.999922	A24	B44	C01		129	A26~C07~B42	0.003401	0.999894	A26	B42	C07
130	A24~C16~B50	0.003311	0.999922	A24	B50	C16		130	A26~C05~B44	0.003401	0.999894	A26	B44	C05
131	A24~C15~B51	0.003311	0.999922	A24	B51	C15		131	A26~C06~B57	0.003401	0.999894	A26	B57	C06
132	A24~C06~B53	0.003311	0.999922	A24	B53	C06		132	A29~C03~B18	0.003401	0.999894	A29	B18	C03
133	A24~C03~B57	0.003311	0.999922	A24	B57	C03		133	A29~C07~B44	0.003401	0.999894	A29	B44	C07
134	A24~C04~B58	0.003311	0.999922	A24	B58	C04		134	A29~C16~B44	0.003401	0.999894	A29	B44	C16
135	A25~C04~B35	0.003311	0.999922	A25	B35	C04		135	A29~C08~B45	0.003401	0.999894	A29	B45	C08
136	A26~C12~B35	0.003311	0.999922	A26	B35	C12		136	A29~C14~B53	0.003401	0.999894	A29	B53	C14
137	A26~C06~B50	0.003311	0.999922	A26	B50	C06		137	A29~C08~B58	0.003401	0.999894	A29	B58	C08
138	A26~C15~B50	0.003311	0.999922	A26	B50	C15		138	A30~C04~B07	0.003401	0.999894	A30	B07	C04
139	A26~C04~B53	0.003311	0.999922	A26	B53	C04		139	A30~C05~B18	0.003401	0.999894	A30	B18	C05
140	A26~C04~B81	0.003311	0.999922	A26	B81	C04		140	A30~C17~B27	0.003401	0.999894	A30	B27	C17
141	A29~C07~B08	0.003311	0.999922	A29	B08	C07		141	A30~C03~B40	0.003401	0.999894	A30	B40	C03
142	A29~C08~B14	0.003311	0.999922	A29	B14	C08		142	A30~C17~B42	0.003401	0.999894	A30	B42	C17
143	A29~C15~B51	0.004281	1.29286	A29	B51	C15		143	A30~C05~B44	0.003401	0.999894	A30	B44	C05
144	A30~C04~B15	0.003311	0.999922	A30	B15	C04		144	A30~C07~B44	0.003401	0.999894	A30	B44	C07
145	A30~C07~B18	0.003311	0.999922	A30	B18	C07		145	A30~C14~B44	0.003401	0.999894	A30	B44	C14
146	A30~C17~B35	0.003311	0.999922	A30	B35	C17		146	A30~C02~B48	0.003401	0.999894	A30	B48	C02
147	A30~C04~B37	0.003311	0.999922	A30	B37	C04		147	A30~C07~B58	0.003401	0.999894	A30	B58	C07
148	A30~C18~B40	0.003311	0.999922	A30	B40	C18		148	A30~C06~B81	0.003401	0.999894	A30	B81	C06
149	A30~C17~B42	0.003311	0.999922	A30	B42	C17		149	A31~C05~B07	0.003401	0.999894	A31	B07	C05
150	A30~C04~B49	0.003311	0.999922	A30	B49	C04		150	A31~C15~B15	0.003401	0.999894	A31	B15	C15
151	A30~C15~B53	0.003311	0.999922	A30	B53	C15		151	A31~C03~B41	0.003401	0.999894	A31	B41	C03
152	A30~C04~B55	0.003311	0.999922	A30	B55	C04		152	A31~C03~B50	0.003401	0.999894	A31	B50	C03
153	A30~C07~B57	0.003311	0.999922	A30	B57	C07		153	A31~C02~B51	0.003401	0.999894	A31	B51	C02
154	A30~C04~B81	0.003311	0.999922	A30	B81	C04		154	A31~C06~B58	0.003401	0.999894	A31	B58	C06
155	A31~C07~B07	0.002424	0.732048	A31	B07	C07		155	A32~C06~B13	0.003401	0.999894	A32	B13	C06
156	A31~C12~B15	0.003311	0.999922	A31	B15	C12		156	A32~C14~B18	0.003401	0.999894	A32	B18	C14
157	A31~C17~B42	0.003311	0.999922	A31	B42	C17		157	A33~C08~B07	0.003401	0.999894	A33	B07	C08
158	A31~C12~B52	0.003311	0.999922	A31	B52	C12		158	A33~C06~B14	0.003401	0.999894	A33	B14	C06
159	A31~C04~B53	0.003311	0.999922	A31	B53	C04		159	A33~C05~B35	0.003401	0.999894	A33	B35	C05
160	A31~C08~B58	0.003311	0.999922	A31	B58	C08		160	A33~C16~B40	0.003401	0.999894	A33	B40	C16
161	A32~C02~B14	0.003311	0.999922	A32	B14	C02		161	A33~C14~B49	0.003401	0.999894	A33	B49	C14
162	A32~C08~B14	0.003311	0.999922	A32	B14	C08		162	A33~C16~B58	0.003401	0.999894	A33	B58	C16
163	A32~C07~B15	0.003311	0.999922	A32	B15	C07		163	A33~C17~B82	0.003401	0.999894	A33	B82	C17
164	A32~C08~B40	0.003311	0.999922	A32	B40	C08		164	A34~C04~B35	0.003401	0.999894	A34	B35	C04
165	A32~C15~B51	0.003311	0.999922	A32	B51	C15		165	A34~C07~B45	0.003401	0.999894	A34	B45	C07
166	A32~C16~B52	0.003311	0.999922	A32	B52	C16		166	A34~C07~B48	0.003401	0.999894	A34	B48	C07
167	A32~C03~B55	0.003311	0.999922	A32	B55	C03		167	A34~C06~B57	0.003401	0.999894	A34	B57	C06
168	A33~C03~B14	0.003311	0.999922	A33	B14	C03		168	A36~C16~B08	0.003401	0.999894	A36	B08	C16
169	A33~C02~B18	0.003311	0.999922	A33	B18	C02		169	A36~C17~B42	0.003401	0.999894	A36	B42	C17
170	A33~C02~B35	0.003311	0.999922	A33	B35	C02		170	A36~C05~B44	0.003401	0.999894	A36	B44	C05
171	A33~C12~B35	0.003311	0.999922	A33	B35	C12		171	A36~C16~B52	0.003401	0.999894	A36	B52	C16
172	A33~C06~B40	0.003311	0.999922	A33	B40	C06		172	A66~C12~B38	0.003401	0.999894	A66	B38	C12
173	A33~C06~B53	0.003311	0.999922	A33	B53	C06		173	A66~C02~B41	0.003401	0.999894	A66	B41	C02
174	A33~C06~B55	0.003311	0.999922	A33	B55	C06		174	A66~C16~B41	0.003401	0.999894	A66	B41	C16
175	A33~C12~B58	0.003311	0.999922	A33	B58	C12		175	A66~C17~B41	0.003401	0.999894	A66	B41	C17
176	A34~C04~B07	0.003311	0.999922	A34	B07	C04		176	A66~C07~B58	0.003401	0.999894	A66	B58	C07
177	A34~C05~B15	0.003311	0.999922	A34	B15	C05		177	A68~C05~B07	0.003401	0.999894	A68	B07	C05
178	A34~C02~B35	0.003311	0.999922	A34	B35	C02		178	A68~C06~B07	0.003401	0.999894	A68	B07	C06
179	A34~C04~B40	0.003311	0.999922	A34	B40	C04		179	A68~C04~B08	0.003401	0.999894	A68	B08	C04
180	A34~C14~B51	0.003311	0.999922	A34	B51	C14		180	A68~C02~B14	0.003401	0.999894	A68	B14	C02
181	A34~C04~B57	0.003311	0.999922	A34	B57	C04		181	A68~C04~B35	0.005102	1.49999	A68	B35	C04
182	A36~C02~B48	0.003311	0.999922	A36	B48	C02		182	A68~C12~B38	0.003401	0.999894	A68	B38	C12
183	A66~C03~B38	0.003311	0.999922	A66	B38	C03		183	A68~C12~B39	0.003401	0.999894	A68	B39	C12
184	A66~C02~B42	0.003311	0.999922	A66	B42	C02		184	A68~C02~B40	0.003401	0.999894	A68	B40	C02
185	A66~C16~B52	0.003311	0.999922	A66	B52	C16		185	A68~C07~B40	0.003401	0.999894	A68	B40	C07
186	A66~C08~B53	0.003311	0.999922	A66	B53	C08		186	A68~C06~B45	0.003401	0.999894	A68	B45	C06
187	A66~C07~B58	0.003311	0.999922	A66	B58	C07		187	A68~C16~B48	0.003401	0.999894	A68	B48	C16
188	A68~C03~B15	0.003311	0.999922	A68	B15	C03		188	A68~C06~B50	0.003401	0.999894	A68	B50	C06
189	A68~C07~B18	0.003311	0.999922	A68	B18	C07		189	A68~C15~B51	0.003401	0.999894	A68	B51	C15
190	A68~C12~B35	0.003311	0.999922	A68	B35	C12		190	A68~C03~B53	0.003401	0.999894	A68	B53	C03
191	A68~C12~B38	0.003311	0.999922	A68	B38	C12		191	A74~C08~B14	0.003401	0.999894	A74	B14	C08
192	A68~C03~B40	0.003311	0.999922	A68	B40	C03		192	A74~C18~B15	0.003401	0.999894	A74	B15	C18
193	A68~C08~B40	0.003311	0.999922	A68	B40	C08		193	A74~C15~B44	0.003401	0.999894	A74	B44	C15
194	A68~C02~B42	0.003311	0.999922	A68	B42	C02		194	A74~C03~B53	0.003401	0.999894	A74	B53	C03
195	A68~C17~B44	0.003311	0.999922	A68	B44	C17		195	A74~C02~B56	0.003401	0.999894	A74	B56	C02
196	A68~C02~B48	0.003311	0.999922	A68	B48	C02		196	A80~C02~B18	0.003401	0.999894	A80	B18	C02
197	A68~C04~B50	0.003311	0.999922	A68	B50	C04
198	A68~C03~B58	0.003311	0.999922	A68	B58	C03
199	A68~C02~B81	0.003311	0.999922	A68	B81	C02
200	A68~C04~B81	0.003311	0.999922	A68	B81	C04
201	A74~C07~B13	0.003311	0.999922	A74	B13	C07
202	A74~C03~B37	0.003311	0.999922	A74	B37	C03
203	A74~C04~B40	0.003311	0.999922	A74	B40	C04
204	A74~C02~B42	0.003311	0.999922	A74	B42	C02
205	A74~C05~B44	0.003311	0.999922	A74	B44	C05
206	A74~C03~B47	0.003311	0.999922	A74	B47	C03
207	A74~C02~B48	0.003311	0.999922	A74	B48	C02
208	A74~C05~B53	0.003311	0.999922	A74	B53	C05
209	A74~C04~B57	0.003311	0.999922	A74	B57	C04
